# Supplementary material for: Pleiotropic Effects of Functional MUC1 Variants on Cardiometabolic, Renal, and Hematological Traits in the Taiwanese Population
Source: Int J Mol Sci. 2021 Sep 30;22(19):10641. doi: 10.3390/ijms221910641 (PMC8509060; doi:10.3390/ijms221910641)
Supplement: Supplementary file 1 [file ijms-22-10641-s001.zip]

Archive with 1 entries (1 files):
- ijms-1361215-supplementary.pdf
